# Supplementary material for: A simple clinical score to reduce unnecessary testing for Puumala hantavirus
Source: PLoS One. 2024 May 31;19(5):e0304500. doi: 10.1371/journal.pone.0304500 (PMC11142550; doi:10.1371/journal.pone.0304500)
Supplement: S1 Dataset — (XLSX) [file pone.0304500.s004.xlsx]

## Sheet: Hanta vs. All Controls
Patient Code	Year of presentation	Hanta-positive (yes/no)	Non-Hanta Virus-infected (yes/no)	Non-Hanta Diagnosis Code	Length of Stay (days)	Age (years)	Female Sex (yes/no)	Treating Medical Specialty Code	APS1	Fever (yes/no)	Headache (yes/no)	AKI as Crea >=0,3 mg/dL ULN on DOA (yes/no)	LDH >300 U/dL (yes/no)	Dialysis (yes/no)	Ventilatory support (yes/no)	Splenomegaly (yes/no)	Fluelike Symptoms (yes/no)	Loin Pain (yes/no)	Diarrhea/Vomiting (yes/no)	Edema (yes/no)	Conjunctivitis (yes/no)	Petechiae (yes/no)	Crea mg/dL on DOA	Crea mg/dL Max	Crea mg/dL Min	AKI based on Min Crea	AKI based on Max Crea	AKI as Crea >=0,3 ULN vs. on Min Crea	AKI as Crea >=0,3 ULN vs. on Max Crea	AKI Crea >=0,3 ULN confirmed by N methods	AKI 0 by Crea >=0,3 ULN suggested 1 by other	LDH U/L on DOA	Platelets/nL on DOA	Platelets <150/nL on DOA (yes/no)	CRP mg/dL on DOA	CRP >100 mg/dL on DOA (yes/no)	PCT >2 µg/L (yes/no)	WBC/nL on DOA	WBC >10/nL on DOA (yes/no)	Hematuria on DOA (yes/no)	Proteinuria on DOA (yes/no)
1	2013	0	0	4	24	29	1	2	3	1	0	0	1	0	0	1	1	0	1	1	0	0	1.2	1.2	0.51	1	0	-1	0	1	1	308	163	0	273.5	1	1	13.8	1
2	2013	0	0	8	4	24	1	1	1	0	0	1	0	0	0	0	0	1	0	0	0	0	3.82	4.05	2.12	1	0	0	1	1	FALSE	141	203	0	22.3	0		9.4	0	0	0
5	2014	0	0	5	7	53	1	0	1	0	0	0	1	1	1	0	0	0	0	1	0	0	0.85	0.85	0.47	1	0	-1	0	1	1	386	124	1	89.5	0	0	6.4	0	0	1
7	2014	0	0	4	7	26	1	1	0	0	0	0	0	0	0	0	0	1	0	0	0	0	0.88	1.63	0.85	0	1	0	-1	1	1	190	177	0	8	0		8.8	0	1	1
8	2014	0	0	1	4	36	0	1	1	0	0	1	0	0	0	0	0	1	1	0	0	0	5.36	8	2.06	1	1	0	0	2	FALSE	178	227	0	17.9	0		7.2	0	1	0
10	2014	0	0	1	7	76	1	1	1	0	0	1	0	0	0	0	0	0	1	1	0	0	3.01	4.07	1.66	1	1	0	0	2	FALSE	286	364	0	2	0		12.4	1	1	1
11	2014	0	0	9	32	75	0	1	1	0	0	1	0	0	0	0	0	0	1	0	0	0	9.06	9.06	1.35	1	0	0	1	1	FALSE	218	341	0	81.9	0	0	13.2	1	1	1
12	2014	0	0	8	2	31	0	1	3	1	0	1	0	0	0	0	1	1	0	0	0	0	2.07	2.07	1.75	1	0	0	1	1	FALSE		194	0	26.2	0		9.4	0	1	0
14	2014	0	0	5	2	68	1	0	1	0	0	0	1	0	1	0	0	0	1	0	0	0	1.19	1.9	1.19	0	1	0	-1	1	1	339	49	1	56.5	0		11.6	1	1	1
15	2014	0	0	1	5	29	0	1	1	0	0	1	0	1	0	0	1	1	0	0	0	0	12.75	12.75	1.1	1	0	0	1	1	FALSE	231	212	0	234.3	1		11.3	1	1	1
16	2014	0	1	3	2	24	0	3	5	1	1	1	0	0	0	0	1	0	0	0	0	0	1.6	1.6	1.38	0	0	1	1	0	FALSE	171	121	1	64.5	0		5.1	0	1	1
17	2014	0	0	10	17	66	1	6	0	0	0	0	0	0	0	0	0	0	0	0	0	1	1.18	1.25	1.02	0	0	0	0	2	0	183	31	1	2.8	0		4.4	0
18	2014	0	0	4	11	67	0	3	5	1	1	1	0	0	0	0	0	0	0	0	0	0	2.06	2.06	1.02	1	0	0	1	1	FALSE	293	222	0	245.8	1		13.3	1	1	1
19	2014	0	1	3	19	48	0	1	1	0	0	1	0	0	0	1	0	0	0	1	0	0	2.21	3.02	2.01	0	1	1	0	1	FALSE	266	236	0	10.7	0		9.6	0
20	2014	0	0	6	24	54	1	6	1	0	0	1	0	1	0	0	0	0	0	0	0	0	4.83	5.63	0.93	1	1	0	0	2	FALSE	210	67	1	5	0		8.8	0
21	2014	0	0	4	16	20	0	1	3	1	0	0	1	0	0	1	0	1	0	0	0	0	0.95	0.95	0.77	0	0	0	0	2	0	429	139	1	1.3	0		8.3	0	0	0
22	2014	0	0	8	34	86	1	1	2	0	0	1	1	1	0	0	0	0	1	1	0	0	4.99	6.87	1.38	1	1	0	0	2	FALSE	481	204	0	36.8	0		6.4	0
24	2014	0	0	4	5	23	1	1	1	0	0	1	0	0	0	0	0	1	0	0	0	0	2.14	2.48	0.91	1	1	0	0	2	FALSE	162	195	0	2.3	0		12.1	1	1	1
25	2014	0	0	4	4	62	0	1	3	1	0	1	0	0	0	1	1	0	0	0	0	0	7.21	7.65	4.5	1	1	0	0	2	FALSE	298	213	0	42.9	0	1	5.5	0	1	0
26	2014	0	0	1	32	77	1	1	1	0	0	1	0	0	0	0	0	0	0	1	0	0	3.84	3.84	0.84	1	0	0	1	1	FALSE	201	66	1	60.3	0		4.4	0	1	1
28	2014	0	0	4	8	32	0	1	3	0	1	1	0	0	0	1	1	0	1	0	0	0	2.66	4.16	0.82	1	1	0	0	2	FALSE	213	38	1	241.4	1	1	6.5	0	1	1
30	2014	0	0	2	8	79	0	6	2	1	0	0	0	0	0	0	0	0	0	0	0	0	0.67	0.74	0.67	0	0	0	0	2	0	187	177	0	136	1	0	4.5	0	1	0
32	2015	0	0	7	6	32	1	1	4	1	0	1	1	0	0	0	0	0	1	1	0	0	1.39	1.39	0.5	1	0	0	1	1	FALSE	1525	76	1	38.6	0	0	3.1	0	1	0
33	2015	0	0	4	14	63	0	0	3	1	0	1	0	0	1	0	0	1	0	0	0	0	2.82	3.32	1.32	1	1	0	0	2	FALSE	296	99	1	186.6	1	1	9.1	0	1	1
34	2015	0	0	7	17	44	1	1	3	1	0	1	0	0	1	1	0	0	0	0	0	0	1.81	1.81	0.7	1	0	0	1	1	FALSE	197	223	0	95.7	0	0	12.8	1	1	1
36	2015	0	0	8	1	66	0	3	1	0	0	1	0	1	0	0	0	0	0	0	0	0	4.05	6.25	2.24	1	1	0	0	2	FALSE	259	289	0	9.7	0		14	1	1	1
37	2015	0	0	8	15	48	0	0	1	0	0	1	0	0	0	1	0	0	1	1	0	0	5.85	6.05	3.04	1	0	0	1	1	FALSE	177	91	1	11	0		4.6	0	1	1
38	2015	0	0	7	28	62	1	1	2	0	0	1	1	1	0	0	0	0	0	0	0	0	15.5	16.46	4.86	1	1	0	0	2	FALSE	352	271	0	129.9	1	0	12	1	1	1
39	2015	0	0	5	9	74	1	0	1	0	0	0	1	0	1	0	0	0	1	1	0	0	0.6	1.22	0.5	0	1	0	-1	1	1	526	44	1	28.1	0		7.6	0	1	0
40	2015	0	0	5	31	35	0	0	1	0	0	0	1	1	1	0	0	0	0	0	0	0	1.28	3.56	1.28	0	1	0	-1	1	1	926	206	0	91.6	0	0	19.9	1	1	0
41	2015	0	0	11	52	18	0	6	2	1	0	0	0	0	0	1	0	0	0	1	0	0	0.32	0.52	0.32	0	1	0	-1	1	1	201	30	1	38	0	0	2.1	0	1	0
43	2015	0	0	4	8	54	1	1	1	0	0	1	0	1	0	1	0	0	1	0	0	0	1.47	1.47	1.28	0	0	1	1	0	FALSE	210	262	0	17.6	0	0	7.9	0	1	0
45	2015	0	0	5	13	65	1	0	2	0	0	1	1	1	1	0	0	0	0	0	0	0	7.68	9.43	4.6	1	1	0	0	2	FALSE	439	142	1	155.6	1	1	9.4	0	1	1
46	2015	0	0	7	32	68	0	1	2	0	0	1	1	1	0	0	0	0	0	1	0	0	5.71	8.44	4.16	1	1	0	0	2	FALSE	301	327	0				8.5	0	1	1
47	2015	0	0	6	3	68	1	6	0	0	0	0	0	0	0	1	0	0	0	1	0	0	0.76	0.76	0.62	0	0	0	0	2	0	266	39	1	0.4	0		4.3	0
48	2015	0	0	8	1	37	0	1	2	0	0	1	1	0	0	0	0	1	0	0	0	0	6.34	6.34	0.69	1	0	0	1	1	FALSE	488	140	1	48.9	0	0	12.6	1	1	1
49	2015	0	0	10	18	35	0	0	2	0	0	1	1	1	0	1	0	0	1	0	0	0	5.61	5.61	1.79	1	0	0	1	1	FALSE	4091	5	1	256.3	1	0	10.1	1	1	1
50	2015	0	0	4	33	23	1	9	3	1	0	0	1	0	0	0	0	0	0	1	0	0	0.48	0.48	0.2	1	0	-1	0	1	1	486	263	0	258.3	1	0	13.5	1	1	1
51	2015	0	0	10	0	36	0	6	0	0	0	0	0	0	0	0	0	0	0	0	0	0	0.75	0.75	0.75	0	0	0	0	2	0	181	38	1	0.5	0		5.7	0
53	2015	0	0	1	12	80	0	0	1	0	0	1	0	1	0	0	0	0	0	1	0	0	8.8	8.8	1.3	1	0	0	1	1	FALSE	184	179	0	29.8	0	0	21.6	1	1	0
54	2015	0	0	6	11	66	0	6	1	0	0	1	0	0	0	0	0	0	0	0	0	0	4.57	4.67	1.81	1	0	0	1	1	FALSE	271	36	1				4.8	0
55	2015	0	0	6	13	52	1	6	3	1	0	0	1	0	0	0	0	0	0	0	0	0	0.78	0.78	0.54	0	0	0	0	2	0	671	436	0	350	1	0	9.6	0	1	0
56	2015	0	0	8	5	24	0	1	1	0	0	1	0	0	0	1	0	1	1	1	0	0	4.47	4.47	2.19	1	0	0	1	1	FALSE	222	138	1	67	0	0	9.5	0	1	0
57	2015	0	0	4	41	64	0	0	0	0	0	0	0	0	1	0	0	0	0	1	0	0	0.73	0.82	0.35	1	0	-1	0	1	1	258	322	0	48.3	0		11.7	1	1	1
58	2015	0	0	4	13	27	1	0	3	1	0	1	0	0	0	0	0	0	1	0	0	0	3.2	3.2	0.5	1	0	0	1	1	FALSE	287	62	1	259.8	1	1	11.2	1	1	1
59	2015	0	0	8	38	65	0	0	2	0	0	1	1	1	0	0	0	0	1	1	0	0	7.05	10.19	2.41	1	1	0	0	2	FALSE	414	242	0	164.4	1	0	12.5	1	1	1
60	2015	0	0	4	5	58	1	1	2	1	0	0	0	0	0	0	1	1	0	0	0	0	0.8	0.85	0.77	0	0	0	0	2	0	274	229	0	231.7	1	0	13.6	1	1	1
61	2015	0	0	7	26	71	0	1	2	0	0	1	1	1	0	0	0	0	0	1	0	0	6.19	8.43	5.12	1	1	0	0	2	FALSE	515	392	0	22.3	0	0	27.8	1	1	1
62	2015	0	1	3	8	75	0	1	1	0	0	1	0	0	0	0	0	0	0	1	0	0	4.5	7.77	2.29	1	1	0	0	2	FALSE	143	205	0	22.6	0	0	11.4	1	1	0
63	2015	0	0	1	3	20	1	1	1	0	0	1	0	0	0	0	0	0	1	0	0	0	3.29	3.29	0.98	1	0	0	1	1	FALSE	281	205	0	63	0	0	11.8	1	1	0
64	2015	0	0	1	1	33	0	1	1	0	0	1	0	0	0	0	0	0	0	0	0	0	1.92	1.92	1.2	1	0	0	1	1	FALSE	242	329	0	9.9	0		14.2	1	0	0
65	2015	0	0	7	28	24	0	1	4	0	1	1	1	1	0	0	0	0	1	0	0	0	7.13	9.19	4.67	1	1	0	0	2	FALSE	366	141	1	7.4	0	0	8.9	0	1	1
66	2016	0	0	9	10	55	0	4	1	0	0	1	0	0	0	0	0	0	0	0	0	0	7.06	9.3	2.09	1	1	0	0	2	FALSE	211	227	0	32.4	0		13.7	1
68	2016	0	0	10	10	28	0	6	0	0	0	0	0	0	0	1	0	0	0	0	0	1	0.94	1.03	0.84	0	0	0	0	2	0	212	1	1	0.8	0		5.1	0	0	0
69	2016	0	1	3	4	44	0	3	4	1	1	0	0	0	0	0	0	0	0	1	0	0	1.47	1.47	1.14	1	0	-1	0	1	1	239	140	1	37.3	0	0	5.5	0	0	0
70	2016	0	0	7	23	64	1	1	3	1	0	0	1	0	0	0	0	0	1	1	0	0	0.92	2.43	0.86	0	1	0	-1	1	1	303	287	0	83.7	0	0	12.4	1	1	1
71	2016	0	0	6	22	74	0	1	2	0	0	1	1	0	0	0	0	0	0	1	0	0	12.2	12.2	1.73	1	0	0	1	1	FALSE	322	305	0	126.9	1	0	10.4	1	1	0
72	2016	0	0	1	90	51	1	3	4	1	0	1	1	0	0	0	0	0	0	1	0	0	2.88	5.52	0.88	1	1	0	0	2	FALSE	392	32	1	78.6	0	0	3.8	0
73	2016	0	0	8	15	64	0	7	3	1	0	0	1	0	0	0	1	0	1	0	0	0	0.91	0.91	0.81	0	0	0	0	2	0	370	155	0	187.1	1		9	0	1	1
74	2016	0	0	2	25	64	0	3	3	1	0	1	0	0	0	0	0	0	0	0	0	0	1.71	1.71	0.42	1	0	0	1	1	FALSE	270	173	0	18.5	0	1	9.9	0	1	0
75	2016	0	0	8	5	41	0	1	3	1	0	1	0	0	0	0	0	0	1	0	0	0	4.43	5.03	4.43	0	1	1	0	1	FALSE	162	169	0	7.9	0	0	8.6	0	1	1
76	2016	0	0	4	30	44	0	9	3	1	0	0	1	0	0	0	0	0	0	0	0	0	1	1	0.34	1	0	-1	0	1	1	407	198	0	194	1	0	9.7	0
77	2016	0	0	2	6	36	1	3	2	1	0	0	0	0	0	0	0	0	1	0	0	0	0.76	0.84	0.76	0	0	0	0	2	0	198	446	0	90.2	0	0	9	0	0	0
78	2016	0	0	5	9	47	0	0	3	1	0	0	1	1	1	0	0	0	0	1	0	0	1.36	1.67	1.09	0	1	0	-1	1	1	310	31	1	78.5	0	0	18.3	1	1	1
79	2016	0	0	8	6	71	0	1	1	0	0	1	0	0	0	0	0	0	0	0	0	0	4.95	5.11	4.35	1	0	0	1	1	FALSE	182	424	0	62.9	0		6.3	0	1	0
80	2016	0	0	7	23	42	0	1	2	0	0	1	1	0	0	0	0	0	0	1	0	0	3.97	6.34	3.97	0	1	1	0	1	FALSE	625	157	0			0	19.3	1	1	1
81	2016	0	0	8	8	68	0	0	1	0	0	1	0	1	0	0	0	0	0	0	0	0	10.99	10.99	1.44	1	0	0	1	1	FALSE	289	220	0	95.1	0	1	7.4	0	0	0
82	2016	0	0	2	7	63	1	4	2	1	0	0	0	0	0	0	0	0	0	0	0	0	0.79	0.85	0.49	1	0	-1	0	1	1	266	137	1	254.2	1	0	9.5	0	1	1
83	2016	0	0	1	4	71	0	1	2	0	0	1	1	0	0	0	0	0	0	0	0	0	1.86	1.86	1.24	1	0	0	1	1	FALSE	303	163	0	112.4	1	0	12.2	1	1	0
84	2016	0	0	7	8	28	1	6	2	0	0	1	1	0	0	0	0	0	0	0	0	0	3.14	3.63	3.06	0	1	1	0	1	FALSE	328	104	1	16.8	0		6.8	0	1	1
85	2016	0	0	2	7	34	0	1	1	0	0	1	0	0	0	0	0	0	1	0	0	0	1.85	2.56	1.51	1	1	0	0	2	FALSE	250	212	0	1.5	0	0	12.3	1	0	0
87	2016	0	0	5	12	19	1	4	4	1	0	1	1	1	1	0	0	0	0	1	0	0	1.47	2.3	0.25	1	1	0	0	2	FALSE	509	9	1	146.7	1		11.8	1
88	2016	0	0	2	9	18	1	1	1	0	0	1	0	0	0	0	0	0	1	0	0	0	6.29	7.25	6.29	0	1	1	0	1	FALSE	208	231	0			0	8.7	0	1	1
89	2016	0	0	11	17	74	0	3	0	0	0	0	0	0	0	0	0	0	1	0	0	0	0.92	1.14	0.92	0	0	0	0	2	0	180	347	0	90	0	0	9.2	0	1	0
90	2016	0	0	8	27	35	1	0	2	0	0	1	1	1	0	0	0	0	1	0	0	0	12.25	13.7	4.81	1	1	0	0	2	FALSE	1650	341	0	343.8	1	1	23.8	1	1	1
91	2016	0	0	4	3	63	1	0	2	0	0	1	1	0	0	1	0	0	1	0	0	0	8.5	8.5	4.07	1	0	0	1	1	FALSE	359	741	0	0.6	0	0	21.9	1	1	1
92	2016	0	0	5	1	82	1	0	1	0	0	0	1	1	1	0	0	0	1	0	0	0	1.01	1.47	1.01	0	1	0	-1	1	1	566	126	1	148.3	1	0	23.4	1
93	2016	0	0	10	0	47	0	6	2	1	0	0	0	0	0	1	0	0	0	0	0	0	1.15	1.15	1.15	0	0	0	0	2	0	173	118	1	0.5	0		4.6	0
94	2016	0	0	2	3	21	1	1	1	0	0	1	0	0	0	0	0	1	1	0	0	0	2.85	2.85	1.92	1	0	0	1	1	FALSE	192	167	0	22.4	0		8.4	0	1	0
95	2016	0	1	3	5	28	1	4	0	0	0	0	0	0	0	0	0	0	1	0	0	0	0.87	0.87	0.87	0	0	0	0	2	0	132	297	0	0.6	0		8.5	0	0	0
96	2016	0	0	2	5	67	1	2	1	0	0	1	0	0	1	0	0	0	0	0	0	0	2.38	2.38	2.01	1	0	0	1	1	FALSE	207	199	0				7.8	0
97	2016	0	0	1	3	26	0	1	2	0	0	1	1	0	0	0	0	0	1	0	0	0	1.82	1.82	0.85	1	0	0	1	1	FALSE	422	305	0	4.9	0	1	21	1	1	1
98	2016	0	0	8	13	70	0	2	2	0	0	1	1	0	0	0	0	0	1	1	0	0	3.43	3.43	1.09	1	0	0	1	1	FALSE	427	152	0	17.3	0		12.1	1	1	0
99	2016	0	0	1	7	43	0	0	1	0	0	0	1	0	0	1	0	0	0	1	0	0	0.48	0.62	0.33	0	0	0	0	2	0	519	41	1	118.2	1		1.8	0	1	0
100	2016	0	1	3	370	60	0	4	1	0	0	1	0	0	0	0	0	0	1	0	0	0	1.53	1.53	0.99	1	0	0	1	1	FALSE	293	94	1	1.2	0	0	3.3	0	0	0
101	2016	0	0	4	17	51	0	0	1	0	0	1	0	0	0	0	0	1	0	0	0	0	6.29	6.65	1.33	1	1	0	0	2	FALSE	300	297	0			0	14.5	1	1	1
102	2017	0	0	8	39	78	0	0	1	0	0	1	0	1	1	0	0	0	0	0	0	0	2.22	2.22	2.22	0	0	1	1	0	FALSE	236	346	0	84.6	0	0	31.5	1	1	1
103	2017	0	0	11	0	28	0	4	5	1	1	0	1	0	0	0	0	0	0	0	0	0	0.93	0.93	0.93	0	0	0	0	2	0	396	44	1	106.9	1		2.5	0	1	1
104	2017	0	0	11	0	66	0	3	0	0	0	0	0	0	0	0	0	0	0	0	0	0	0.68	0.9	0.68	0	0	0	0	2	0	237	230	0				3.9	0
105	2017	0	0	11	0	63	1	3	0	0	0	0	0	0	0	0	0	0	0	0	0	0	0.62	0.67	0.56	0	0	0	0	2	0	295	285	0				8.5	0
106	2017	0	0	6	51	67	0	6	3	1	0	0	1	0	0	0	1	0	0	0	0	0	0.74	0.94	0.48	1	0	-1	0	1	1	960	92	1	15.2	0		8.3	0	1	1
107	2017	0	0	2	1	57	1	2	2	1	0	0	0	0	0	0	1	0	0	0	0	0	0.8	0.8	0.8	0	0	0	0	2	0		244	0	1.2	0	0	6.3	0	1	0
108	2017	0	0	2	14	49	1	3	4	1	1	0	0	0	0	1	1	0	0	0	0	0	0.88	0.88	0.54	1	0	-1	0	1	1	197	157	0	344	1	1	5.2	0	1	1
109	2017	0	0	4	16	58	1	3	2	1	0	0	0	0	0	0	0	0	0	1	0	0	0.69	0.69	0.29	1	0	-1	0	1	1	261	448	0	335.8	1		22.6	1
110	2017	0	0	8	7	33	0	1	2	0	0	1	1	0	0	1	1	0	1	0	0	0	3.77	10.77	2.29	1	1	0	0	2	FALSE	374	54	1	68.4	0		12	1	1	1
111	2017	0	0	7	114	70	0	0	2	0	0	1	1	1	1	0	0	0	1	1	0	0	6.93	6.93	6.93	0	0	1	1	0	FALSE	326	324	0	208.6	1	0	17.7	1	1	1
112	2017	0	0	8	3	58	0	1	1	0	0	1	0	0	0	0	0	0	0	0	0	0	8.26	8.26	4.98	1	0	0	1	1	FALSE	226	232	0	50.7	0		9.2	0	1	0
113	2017	0	0	8	8	45	1	1	1	0	0	1	0	0	0	0	0	0	1	0	0	0	1.66	1.84	1.66	0	0	1	1	0	FALSE	179	424	0	18	0		11.2	1	1	0
114	2017	0	0	7	3	41	0	1	1	0	0	1	0	0	0	0	0	1	0	1	0	0	2.97	2.97	2.59	1	0	0	1	1	FALSE	208	443	0	71	0		13.2	1	1	1
115	2017	0	1	3	7	26	0	7	4	1	1	0	0	0	0	0	1	1	0	0	0	0	1.04	1.04	1.04	0	0	0	0	2	0	192	93	1	14.7	0		3.9	0	0	0
116	2017	0	0	1	14	65	0	1	2	0	0	1	1	0	0	0	1	0	1	2	0	0	6.1	6.1	1.55	1	0	0	1	1	FALSE	453	291	0	10.2	0		12.6	1
117	2017	0	0	7	6	40	0	4	1	0	0	1	0	0	0	0	0	0	0	0	0	0	2.34	2.34	1.94	1	0	0	1	1	FALSE	261	217	0	43.1	0		9.7	0	0	0
118	2017	0	0	11	0	25	0	4	3	1	0	0	1	0	0	0	0	0	1	0	0	0	1.2	1.2	1.2	0	0	0	0	2	0	357	84	1	60.1	0	0	7.4	0
119	2017	0	0	7	3	71	0	1	3	1	0	1	0	0	0	0	0	0	0	1	0	0	4.17	4.17	3.66	1	0	0	1	1	FALSE	188	272	0	296.3	1	0	7.7	0	1	1
120	2017	0	1	3	6	39	0	6	3	1	0	0	1	0	0	0	0	0	0	0	0	0	1.03	1.03	0.74	0	0	0	0	2	0	880	82	1	142	1		2.7	0
121	2017	0	0	8	6	77	0	2	1	0	0	1	0	0	0	0	0	0	0	1	0	0	2.84	2.84	2.34	1	0	0	1	1	FALSE	240	269	0				8.7	0	0	0
122	2017	0	0	8	7	33	0	1	4	0	1	1	1	0	0	0	0	0	0	0	0	0	3.9	3.9	2.33	1	0	0	1	1	FALSE	328	349	0	4.2	0	0	9.6	0	1	0
123	2017	0	0	4	7	29	0	1	0	0	0	0	0	0	0	0	0	0	0	0	0	0	1.03	3.19	1.03	0	1	0	-1	1	1	258	225	0	3.2	0		17.1	1	1	1
124	2017	0	0	7	10	58	0	1	2	0	0	1	1	0	0	1	0	1	0	1	0	0	3.13	3.13	2.28	1	0	0	1	1	FALSE	833	116	1	68.6	0	0	9	0	1	1
125	2017	0	0	11	3	28	0	7	0	0	0	0	0	0	0	0	0	0	0	0	0	0	1.06	1.06	1.03	0	0	0	0	2	0	218	142	1	0	0		4.3	0
126	2017	0	0	2	16	66	0	1	2	1	0	0	0	0	0	0	0	0	0	0	0	0	1.38	1.62	1.43	0	0	0	0	2	0	238	184	0	6.6	0	0	19.4	1	1	1
127	2017	0	1	3	4	41	0	7	0	0	0	0	0	0	0	1	0	0	0	0	0	0	0.98	1.09	0.98	0	0	0	0	2	0	160	269	0	1.4	0		10	0
128	2017	0	0	1	6	66	0	0	1	0	0	1	0	0	0	0	0	0	0	1	0	0	2.26	2.26	1.33	1	0	0	1	1	FALSE	135	91	1	21.1	0	0	6.5	0	1	0
129	2017	0	0	4	7	24	1	4	3	1	0	1	0	0	0	1	0	1	1	0	0	0	1.52	1.52	0.77	1	0	0	1	1	FALSE	279	103	1	206.5	1	1	3.6	0	1	1
130	2017	0	1	3	6	59	1	1	1	0	0	1	0	0	0	0	0	0	0	0	0	0	1.38	1.38	0.99	1	0	0	1	1	FALSE	197	450	0	0	0		8.6	0	0	0
131	2017	0	0	8	2	50	0	1	3	1	0	1	0	0	0	0	0	0	0	0	0	0	2.51	2.51	1.61	1	0	0	1	1	FALSE	283	360	0	6.1	0		9.6	0	1	0
132	2017	0	0	4	22	50	1	0	4	1	0	1	1	1	0	0	0	1	0	0	0	0	6.74	8.11	2.66	1	1	0	0	2	FALSE	3994	357	0	37.7	0	1	4.4	0	1	1
133	2017	0	0	11	0	54	1	9	2	1	0	0	0	0	0	0	0	1	0	0	0	0	0.84	0.84	0.84	0	0	0	0	2	0	167	364	0	9.7	0		14.6	1
134	2017	0	0	1	1	74	1	1	1	0	0	0	1	0	0	0	0	0	0	0	0	0	0.94	0.94	0.7	0	0	0	0	2	0	334	200	0				7.7	0	0	0
135	2017	0	0	7	2	38	0	0	2	0	0	1	1	0	0	0	1	0	0	0	0	0	7.97	8.63	5.44	1	1	0	0	2	FALSE	392	332	0			1	15.7	1	1	1
136	2017	0	0	7	7	39	0	4	3	1	0	1	0	0	0	0	0	0	1	0	0	0	2.35	2.35	1.58	1	0	0	1	1	FALSE	221	399	0	0	0	0	10.9	1	1	1
138	2017	0	0	4	12	24	1	0	2	0	0	1	1	0	1	1	0	0	0	0	0	0	2.27	2.27	1.45	1	0	0	1	1	FALSE	610	247	0	81.4	0	1	22	1	1	1
139	2017	0	0	4	13	84	0	6	1	0	0	1	0	0	0	0	0	0	0	0	0	0	2.02	2.02	1.34	1	0	0	1	1	FALSE	216	8	1	18.7	0		2.2	0	1	0
140	2017	0	0	1	9	34	1	0	4	1	1	0	0	0	0	1	1	0	0	0	0	0	0.93	0.93	0.72	0	0	0	0	2	0	153	129	1	40.2	0	1	7.2	0	1	0
141	2017	0	0	4	19	38	0	0	4	1	0	1	1	0	0	1	0	0	1	0	0	0	1.62	1.62	0.66	1	0	0	1	1	FALSE	571	172	0	350	1	1	10.9	1	1	1
142	2017	0	0	8	21	33	0	0	1	0	0	1	0	1	0	1	0	0	1	0	0	0	17.34	17.34	5.12	1	0	0	1	1	FALSE	270	116	1	32.4	0	0	4.4	0	1	1
143	2017	0	0	4	18	46	1	0	1	0	0	1	0	0	0	0	0	0	1	1	0	0	2.62	4.23	1.53	1	1	0	0	2	FALSE	219	207	0	9.2	0	0	5.6	0
144	2017	0	0	6	12	67	1	7	1	0	0	1	0	0	0	0	0	0	0	0	0	0	1.3	1.66	1.3	0	1	1	0	1	FALSE	231	278	0	1.6	0		13.3	1
145	2017	0	1	3	8	56	1	3	2	1	0	0	0	0	0	0	0	0	1	0	0	0	1.18	1.18	0.54	1	0	-1	0	1	1	290	150	0	318.4	1	1	13.2	1	1	0
146	2017	0	0	8	6	36	1	1	2	0	0	1	1	0	0	0	0	1	0	0	0	0	2.12	3.5	1.98	0	1	1	0	1	FALSE	338	312	0	30.9	0		10.5	1	1	1
147	2017	0	0	1	2	43	0	1	1	0	0	1	0	0	0	0	0	1	1	0	0	0	1.68	1.68	0.86	1	0	0	1	1	FALSE	261	241	0	3.2	0		14.8	1	0	0
148	2017	0	0	11	2	73	1	4	2	0	0	1	1	0	0	0	0	1	0	0	0	0	3.67	3.67	0.69	1	0	0	1	1	FALSE	476	276	0	256.7	1	1	12.2	1	1	1
149	2017	0	0	1	4	55	0	1	1	0	0	1	0	0	0	0	0	0	1	1	0	0	4.15	4.15	1.15	1	0	0	1	1	FALSE	192	172	0	12.8	0		7.2	0	1	0
150	2017	0	0	7	10	59	0	4	1	0	0	1	0	1	0	0	0	0	0	1	0	0	6.19	7.75	3.33	1	1	0	0	2	FALSE	203	376	0	115.2	1		16.4	1	1	0
151	2017	0	0	7	6	78	0	1	1	0	0	1	0	0	0	0	0	0	0	0	0	0	2.51	2.59	2.43	0	0	1	1	0	FALSE	195	129	1	39.4	0		13.5	1	1	1
152	2017	0	0	10	15	29	1	6	0	0	0	0	0	0	0	0	0	0	0	0	0	0	0.54	0.61	0.49	0	0	0	0	2	0	279	1	1	8.9	0		16.5	1
153	2017	0	0	2	12	70	0	7	4	1	1	0	0	0	0	0	0	0	0	0	0	0	1.03	1.04	0.93	0	0	0	0	2	0	181	261	0	9.9	0		7.1	0
154	2017	0	0	11	20	22	0	1	0	0	0	0	0	0	0	1	0	1	0	0	0	0	0.81	0.81	0.78	0	0	0	0	2	0	152	298	0	0	0		9.1	0	1	0
155	2017	0	0	4	12	48	1	0	3	1	0	0	1	0	0	0	0	0	1	1	0	0	0.8	0.8	0.52	1	0	-1	0	1	1	364	36	1	143.6	1	1	11	1	1	1
156	2018	0	0	11	11	32	0	0	2	0	0	1	1	0	0	0	0	0	0	1	0	0	2.45	2.45	2.45	0	0	1	1	0	FALSE	334	226	0	100.6	1	1	26.3	1	1	1
157	2018	0	0	1	64	66	1	3	4	1	0	1	1	0	0	1	0	0	0	1	0	0	1.65	3.13	1.08	1	1	0	0	2	FALSE	347	254	0	57.3	0	0	16.5	1	1	1
158	2018	0	0	2	6	40	0	3	4	1	1	0	0	0	0	0	0	1	0	0	0	0	0.96	0.99	0.9	0	0	0	0	2	0	271	220	0	180.1	1	0	6.7	0	1	1
159	2018	0	0	2	16	22	1	3	4	1	1	0	0	0	0	0	0	0	1	1	0	0	0.81	0.81	0.45	1	0	-1	0	1	1	179	138	1	132.5	1	1	9.6	0	0	0
160	2018	0	1	12	17	68	0	6	0	0	0	0	0	0	0	0	0	0	0	0	0	0	1.04	6.1	1.04	0	1	0	-1	1	1	180	24	1	4.6	0	0	1.5	0	1	0
161	2018	0	1	12	6	32	0	1	5	1	1	0	1	0	0	0	1	1	1	0	0	0	1.33	1.3	0.42	1	0	-1	0	1	1	438	129	1	42.3	0	0	15.7	1	0	1
162	2018	0	0	10	10	51	1	0	4	0	1	1	1	1	0	1	0	1	1	1	0	1	5.19	5.19	5.19	0	0	1	1	0	FALSE	2620	18	1			1	15.1	1
163	2018	0	0	6	10	52	1	7	2	0	1	0	0	0	0	0	0	0	0	0	0	0	0.57	0.86	0.86	0	1	0	-1	1	1	157	271	0	0.6	0		8.3	0	0	0
164	2018	0	0	8	2	60	0	0	1	0	0	1	0	1	0	0	0	0	1	0	0	0	2.14	2.14	0.85	1	0	0	1	1	FALSE	171	321	0	0.5	0	0	13.3	1	0	0
165	2018	0	0	4	2	53	0	4	5	1	1	1	0	0	0	0	1	0	1	0	0	0	6.89	6.89	1.37	1	0	0	1	1	FALSE	246	228	0	350	1	1	15.6	1	1	1
166	2018	0	0	7	2	19	0	1	0	0	0	0	0	0	0	0	0	0	1	0	0	0	1.4	1.4	1.02	1	0	-1	0	1	1	230	215	0	27.3	0		6.9	0	1	1
167	2018	0	1	3	5	28	0	6	2	1	0	0	0	0	0	0	0	0	0	0	0	0	0.81	0.82	0.56	0	0	0	0	2	0	189	101	1	23.3	0		1.4	0	0	0
168	2018	0	1	3	10	57	0	3	1	0	0	1	0	0	0	0	0	0	0	0	0	0	6.61	6.61	1.27	1	0	0	1	1	FALSE	227	243	0	32.3	0		8.3	0	1	1
169	2018	0	0	4	4	79	0	3	0	0	0	0	0	0	0	0	0	0	0	0	0	0	0.98	0.98	0.78	0	0	0	0	2	0	221	295	0	39.6	0		14.3	1	0	1
170	2018	0	0	5	28	18	0	0	2	0	0	1	1	0	1	0	0	0	0	0	0	0	2.35	2.35	0.55	1	0	0	1	1	FALSE	9448	75	1			1	18.6	1
171	2018	0	0	5	12	84	0	0	4	1	0	1	1	0	1	0	0	0	0	0	0	0	1.91	1.91	1.32	1	0	0	1	1	FALSE	1124	55	1	10.5	0		4.2	0	1	0
172	2018	0	0	7	18	52	0	4	3	0	1	1	0	1	0	0	0	0	0	0	0	0	7.51	8.09	2.17	1	1	0	0	2	FALSE	286	284	0	14.5	0		7.6	0	1	1
173	2018	0	0	8	17	59	1	6	2	0	0	1	1	0	0	0	0	0	0	1	0	0	3.34	4.79	2.84	1	1	0	0	2	FALSE	344	16	1	26.3	0		6.2	0
174	2018	0	0	1	7	67	0	1	1	0	0	1	0	0	0	0	0	0	0	0	0	0	3.23	3.23	1.4	1	0	0	1	1	FALSE	247	715	0	21.3	0	0	25.2	1	1	1
175	2018	0	0	10	12	58	0	6	0	0	0	0	0	0	0	0	0	0	0	0	0	0	0.77	0.94	0.74	0	0	0	0	2	0	234	14	1	1.2	0		8.1	0
176	2018	0	0	4	51	56	1	0	4	1	0	1	1	0	1	0	0	0	0	1	0	0	2.54	2.54	0.67	1	0	0	1	1	FALSE	327	215	0	78.2	0		8.6	0
177	2018	0	0	2	6	56	0	3	4	1	1	0	0	0	0	1	1	0	1	0	1	1	1.38	1.38	0.66	1	0	-1	0	1	1	280	117	1	298.2	1	0	8.6	0	1	1
178	2018	0	0	8	6	21	0	1	1	0	0	1	0	0	0	0	0	1	0	0	0	0	2.96	2.96	1.5	1	0	0	1	1	FALSE	152	126	1	30.4	0	0	6.4	0
179	2018	0	0	1	5	61	1	6	2	0	0	1	1	0	0	0	1	0	0	0	0	0	3.08	3.08	0.68	1	0	0	1	1	FALSE	564	17	1	55.2	0	1	16.8	1	1	0
180	2018	0	0	7	16	48	0	0	1	0	0	1	0	0	0	0	0	0	1	0	0	0	2.56	2.56	2.07	1	0	0	1	1	FALSE	189	267	0			0	8.1	0	1	1
182	2018	0	0	5	9	48	1	0	3	0	1	0	1	0	0	0	0	0	1	0	0	0	0.81	0.81	0.79	0	0	0	0	2	0	1807	4	1	6.9	0		8.5	0	1	1
184	2018	0	0	4	8	47	0	1	2	1	0	0	0	0	0	0	0	0	1	0	0	0	1.13	1.13	0.78	1	0	-1	0	1	1	168	107	1	100.2	1	1	8.3	0	1	0
185	2018	0	0	2	5	26	1	7	4	1	1	0	0	0	0	0	0	1	0	0	0	0	0.7	0.79	0.63	0	0	0	0	2	0	184	113	1	137.8	1	0	6.2	0	1	0
186	2018	0	0	8	8	32	0	1	1	0	0	1	0	0	0	0	0	0	0	0	0	1	2.72	3.12	2.04	1	1	0	0	2	FALSE	188	300	0				8.8	0	1	1
187	2018	0	1	3	3	24	0	0	2	1	0	0	0	0	0	1	0	0	0	0	0	0	1.45	1.45	1.04	1	0	-1	0	1	1	242	80	1	196.1	1	1	8.9	0	0	0
188	2018	0	1	3	6	27	0	1	2	1	0	0	0	0	0	0	0	0	1	0	0	0	1.04	1.04	0.83	0	0	0	0	2	0	201	166	0	8.5	0		5.6	0	1	1
190	2018	0	0	7	9	30	1	2	2	0	1	0	0	0	0	0	0	0	0	0	0	0	1.05	1.13	0.96	0	0	0	0	2	0	203	310	0	53.3	0		9.9	0	1	1
191	2018	0	0	4	13	55	0	0	1	0	0	1	0	0	0	0	0	0	0	0	0	0	2.66	2.66	2.66	0	0	1	1	0	FALSE	281	381	0	31.8	0		15.8	1
192	2018	0	0	4	118	64	0	0	2	1	0	0	0	0	1	0	0	0	0	1	0	0	0.81	0.57	0.57	0	0	0	0	2	0	171	263	0	107.6	1	0	10.5	1
193	2018	0	0	2	6	71	0	1	1	0	0	1	0	0	0	0	0	0	0	0	0	0	3.1	3.1	1.71	1	0	0	1	1	FALSE	198	334	0	107.2	1		11.5	1	1	0
194	2018	0	0	4	9	21	0	0	1	0	0	0	1	0	1	0	0	0	0	0	1	0	0.68	0.65	0.65	0	0	0	0	2	0	569	154	0			1	22.2	1	1	0
195	2019	0	1	3	9	33	0	3	3	1	0	0	1	0	0	1	0	0	1	0	0	0	1.01	1.01	0.89	0	0	0	0	2	0	412	143	1	10.3	0	0	4.9	0	0	0
196	2019	0	0	2	4	51	0	4	3	1	0	0	1	0	0	0	0	1	1	0	0	0	1.4	1.4	0.95	1	0	-1	0	1	1	301	263	0	4.4	0		13	1	1	1
197	2019	0	0	5	3	30	1	0	1	0	0	0	1	0	1	0	0	0	0	0	0	0	0.84	0.84	0.62	0	0	0	0	2	0	476	81	1	214.8	1	1	38.7	1	1	1
198	2019	0	0	8	3	37	1	1	1	0	0	1	0	0	0	0	0	1	0	0	0	0	1.79	1.79	1.13	1	0	0	1	1	FALSE	219	306	0	214	1	1	7.4	0	1	0
199	2019	0	0	4	50	71	0	0	3	1	0	0	1	1	1	0	0	0	0	1	0	0	1.03	1.27	1.27	0	0	0	0	2	0	415	197	0	95.1	0	1	13.8	1
200	2019	0	0	8	1	39	0	0	1	0	0	1	0	1	0	0	0	0	0	0	0	0	5.38	5.38	5.38	0	0	1	1	0	FALSE		180	0				1.7	0
201	2019	0	0	2	41	49	0	0	1	0	0	0	1	1	1	0	0	0	0	0	0	0	0.96	0.96	0.42	1	0	-1	0	1	1	901	227	0			0	18.9	1	1	1
202	2019	0	0	8	12	65	0	1	1	0	0	1	0	1	0	0	0	0	0	0	0	0	5.89	6.9	4.03	1	1	0	0	2	FALSE	229	197	0	0.4	0		8.4	0	1	1
203	2019	0	0	5	2	60	0	0	1	0	0	0	1	1	0	0	0	0	0	0	0	0	1.4	1.4	1.4	0	0	0	0	2	0	496	243	0			0	17.6	1	1	1
205	2019	0	0	5	37	24	1	0	1	0	0	0	1	0	1	0	0	0	0	0	0	0	0.45	0.45	0.31	0	0	0	0	2	0	463	182	0	10.8	0	0	9.2	0	0	0
206	2019	0	1	12	5	72	1	1	0	0	0	0	0	0	0	0	0	0	1	0	0	0	0.85	0.85	0.76	0	0	0	0	2	0	275	132	1	51.8	0		7.2	0
207	2019	0	0	7	3	66	0	4	1	0	0	1	0	0	0	0	0	0	0	1	0	0	3.7	3.7	3.7	0	0	1	1	0	FALSE	154	433	0	25.9	0	0	11.6	1	1	1
208	2019	0	0	1	3	39	0	3	3	1	0	1	0	0	0	1	1	0	0	0	0	0	4.47	4.47	0.92	1	0	0	1	1	FALSE	213	248	0	350	1	1	14.9	1	1	1
209	2019	0	0	2	39	21	1	2	2	1	0	0	0	0	0	0	0	0	0	0	0	0	0.93	0.93	0.92	0	0	0	0	2	0	251	216	0	1	0	0	21.1	1
210	2019	0	0	4	15	69	0	1	1	0	0	1	0	1	0	1	0	0	1	0	0	0	9.24	9.24	1.18	1	0	0	1	1	FALSE	193	208	0	8.1	0	0	8.8	0	1	1
211	2019	0	0	2	6	58	0	1	2	1	0	0	0	0	0	0	0	0	0	0	0	0	0.82	0.85	0.8	0	0	0	0	2	0	216	180	0	326.8	1	0	12.9	1	1	1
212	2019	0	0	11	2	53	1	7	2	0	1	0	0	0	0	0	0	0	0	0	0	0	0.91	0.91	0.91	0	0	0	0	2	0	222	189	0	3.2	0	0	6.2	0
213	2019	0	0	1	9	56	0	3	3	1	0	1	0	0	0	1	0	0	1	1	0	0	1.89	3.15	0.9	1	1	0	0	2	FALSE	178	243	0	23	0		6.5	0
214	2019	0	0	8	10	28	0	0	2	0	0	1	1	0	0	0	0	0	0	0	0	0	3.27	3.27	1.74	1	0	0	1	1	FALSE	3719	111	1	186.4	1	1	24.2	1
215	2019	0	0	4	65	31	0	0	2	1	0	0	0	0	1	1	1	0	1	1	0	0	1.28	1.28	1.28	0	0	0	0	2	0	160	244	0	1.8	0		6.4	0
216	2019	0	0	7	2	20	1	6	2	1	0	0	0	0	0	0	0	0	0	0	0	0	0.96	0.96	0.93	0	0	0	0	2	0	172	225	0	31.5	0		8.7	0	1	1
217	2020	0	0	1	6	20	1	1	3	1	0	1	0	0	0	0	0	1	1	0	0	0	2.07	2.18	1.09	1	0	0	1	1	FALSE	265	262	0	52.9	0	0	9.8	0	1	1
218	2020	0	0	10	12	47	0	6	5	1	1	0	1	0	0	1	0	0	0	0	0	0	0.88	1.1	0.78	0	0	0	0	2	0	435	323	0	155.5	1	0	15.6	1	0	0
220	2020	0	0	5	23	60	0	3	1	0	0	1	0	1	0	0	0	0	0	1	0	0	5.27	5.9	1.85	1	1	0	0	2	FALSE	102	119	1	156.3	1	0	6.1	0	1	0
221	2020	0	0	4	57	34	0	0	3	1	0	0	1	0	0	0	0	0	0	1	0	1	0.87	1.08	0.64	0	0	0	0	2	0	578	33	1	346.5	1	1	11.3	1	1	1
222	2020	0	0	11	25	90	1	1	1	0	0	1	0	1	0	0	0	0	0	1	0	0	6.69	7.98	4.71	1	1	0	0	2	FALSE	283	30	1	7	0		3.5	0
223	2020	0	0	10	12	36	1	0	2	0	0	1	1	1	0	1	0	0	1	1	0	0	13.92	13.92	2.73	1	0	0	1	1	FALSE	746	87	1			0	25	1	1	0
224	2020	0	0	7	14	26	0	1	1	0	0	1	0	0	0	0	0	0	0	1	0	0	2.59	2.69	1.97	1	0	0	1	1	FALSE	218	218	0	1.6	0	0	5.9	0	1
225	2020	0	0	4	36	63	0	0	2	0	0	1	1	0	1	0	0	0	0	0	0	0	2.07	2.07	1.09	1	0	0	1	1	FALSE	851	243	0			1	9.8	0
226	2020	0	0	6	14	32	0	0	2	0	0	1	1	1	1	1	0	0	1	1	0	0	3.16	3.16	1.39	1	0	0	1	1	FALSE	389	156	0	55.9	0	1	1.9	0	0	0
228	2020	0	0	4	35	82	0	0	2	0	0	1	1	1	1	0	0	0	0	1	0	0	2.7	2.7	1.03	1	0	0	1	1	FALSE	397	392	0			0	20.8	1	0	0
229	2020	0	0	4	46	60	1	0	1	0	0	0	1	1	1	0	0	0	0	0	0	0	0.85	0.85	0.6	0	0	0	0	2	0	428	342	0	172.2	1	0	9.5	0	1	1
231	2020	0	0	5	7	69	0	0	1	0	0	0	1	1	1	0	0	0	1	0	0	0	1.09	3.13	1.09	0	1	0	-1	1	1	602	223	0	89.7	0	1	3.4	0	1	1
233	2020	0	0	8	6	54	0	4	1	0	0	1	0	1	0	0	0	0	0	0	0	0	8.79	8.79	1.85	1	0	0	1	1	FALSE	221	253	0	32.7	0	0	11.2	1
234	2020	0	0	8	19	58	0	0	1	0	0	1	0	0	0	0	0	0	0	0	0	0	2.16	2.35	1.52	1	0	0	1	1	FALSE	284	456	0	2	0	0	22.9	1	0	0
235	2020	0	0	4	11	77	1	1	3	1	0	1	0	0	0	0	0	0	1	0	0	0	4.91	4.91	1.63	1	0	0	1	1	FALSE	252	118	1	350	1	0	21.8	1	1	1
236	2020	0	0	8	6	60	0	1	1	0	0	1	0	0	0	0	0	0	1	0	0	0	2.28	2.93	1.99	0	1	1	0	1	FALSE	216	143	1	0.3	0		4.8	0	0	1
237	2020	0	0	10	14	67	0	1	3	1	0	1	0	0	0	0	0	1	1	0	0	0	5.33	10.66	1.36	1	1	0	0	2	FALSE	287	173	0	350	1	1	15	1	1	1
238	2020	0	0	10	46	23	1	1	2	0	0	1	1	1	0	0	0	0	1	1	0	1	12.06	12.06	3.73	1	0	0	1	1	FALSE	1020	45	1	12.7	0	0	7.1	0
239	2020	0	0	10	8	22	0	0	2	0	0	1	1	0	0	0	0	0	1	0	0	0	1.58	1.58	1.09	1	0	0	1	1	FALSE	1131	38	1	2.7	0		9.6	0
240	2020	0	0	11	30	60	0	0	3	1	0	0	1	0	1	0	0	0	0	0	0	0	0.92	2.05	0.59	1	1	-1	-1	0	1	507	351	0	285.4	1	0	8.1	0
241	2020	0	0	8	12	80	0	2	2	0	0	1	1	0	0	0	0	0	1	1	0	0	2.63	5.88	2.63	0	1	1	0	1	FALSE	317	192	0	98.6	0	0	7.9	0	1	1
242	2020	0	1	3	0	48	1	6	0	0	0	0	0	0	0	0	0	0	0	0	0	0	0.82	0.82	0.82	0	0	0	0	2	0	186	294	0	3.4	0		6.3	0
243	2020	0	0	10	12	70	1	1	2	0	0	1	1	0	0	0	0	0	0	0	0	1	1.63	3.21	1.63	0	1	1	0	1	FALSE	3161	3	1	24.4	0		8.4	0
244	2020	0	0	5	21	40	0	0	4	1	0	1	1	1	1	0	0	0	0	0	0	0	4.13	6.79	2.49	1	1	0	0	2	FALSE	700	20	1	331	1	1	19.5	1	1	1
245	2020	0	0	7	18	70	1	1	1	0	0	0	1	0	0	0	0	0	0	1	0	0	1.28	5.72	1.28	0	1	0	-1	1	1	335	254	0	0.9	0		7.3	0	1	1
246	2020	0	0	1	14	50	0	2	1	0	0	0	1	0	0	0	1	0	0	1	0	0	1.28	1.4	1.21	0	0	0	0	2	0	316	677	0	47.9	0	0	9.9	0	1	0
247	2020	0	0	8	16	77	1	1	2	0	0	1	1	1	0	0	0	0	0	1	0	0	7.13	9.32	2.72	1	1	0	0	2	FALSE	432	676	0	80.5	0		20.6	1
248	2020	0	0	1	5	59	1	1	1	0	0	1	0	0	0	0	0	1	0	0	0	0	1.33	1.33	0.7	1	0	0	1	1	FALSE	193	3.37	1	0	0	0	8.6	0	1	0
249	2020	0	0	2	7	68	1	1	2	1	0	0	0	0	0	0	0	0	0	0	0	0	0.8	0.8	0.61	0	0	0	0	2	0	289	107	1	68.9	0	0	2.7	0	1	1
250	2020	0	0	7	5	27	0	1	1	0	0	1	0	0	0	1	0	0	0	1	0	0	1.52	1.52	1.29	0	0	1	1	0	FALSE	258	271	0	0.8	0		11.7	1	1	1
251	2020	0	0	7	17	43	0	0	1	0	0	1	0	0	0	0	0	0	0	0	0	0	2.16	2.25	1.24	1	0	0	1	1	FALSE	297	411	0	48.4	0	0	11.8	1	1	1
252	2020	0	0	8	12	61	1	9	2	0	0	1	1	0	0	0	0	0	0	1	0	0	2.22	2.22	0.51	1	0	0	1	1	FALSE	435	192	0	41.4	0		4.6	0	1	1
253	2020	0	0	1	11	79	1	1	1	0	0	1	0	0	0	0	0	0	1	1	0	0	2.71	2.71	1.75	1	0	0	1	1	FALSE	264	188	0	71.1	0		5.7	0	1	0
254	2020	0	0	8	9	85	1	9	1	0	0	1	0	0	0	0	0	0	0	0	0	0	5.57	5.92	1.76	1	1	0	0	2	FALSE	282	428	0	110.5	1	0	15.7	1	1	1
255	2020	0	0	2	27	72	0	1	1	0	0	1	0	0	0	1	0	0	0	1	0	0	6.19	6.19	3.4	1	0	0	1	1	FALSE	234	149	1	199.7	1	1	7.7	0	1	1
256	2020	0	0	2	19	34	1	1	3	1	0	0	1	0	0	1	0	0	0	0	0	0	0.84	0.84	0.49	1	0	-1	0	1	1	1096	118	1	133.9	1	0	8.8	0	1	1
257	2020	0	0	8	7	71	1	1	1	0	0	0	1	0	0	0	0	0	0	1	0	0	0.87	0.95	0.67	0	0	0	0	2	0	386	295	0				7.5	0	1	1
258	2020	0	0	8	7	23	0	1	1	0	0	1	0	0	0	0	0	1	0	0	0	0	2.27	2.33	1.78	1	0	0	1	1	FALSE	248	156	0	11.5	0		7.5	0	1	0
259	2020	0	0	1	11	72	0	1	1	0	0	1	0	0	0	0	0	0	1	0	0	0	3.06	3.06	1.17	1	0	0	1	1	FALSE	227	186	0	21.4	0		7.3	0	0	1
260	2020	0	0	10	13	24	0	0	2	0	0	1	1	0	0	0	0	0	0	0	0	0	4.53	4.98	4.42	0	1	1	0	1	FALSE	785	80	1	6.5	0	0	8.5	0	1	1
261	2020	0	0	10	24	23	1	0	2	0	0	1	1	1	0	0	0	0	1	1	0	0	10.96	10.96	2.63	1	0	0	1	1	FALSE	2403	16	1	30	0	1	11.1	1
262	2020	0	0	8	6	70	0	1	3	1	0	1	0	0	0	0	0	0	1	0	0	0	4.57	4.57	3.61	1	0	0	1	1	FALSE	199	177	0	39.9	0	1	3.8	0	1	1
263	2020	0	0	8	15	61	1	1	1	0	0	1	0	1	0	0	0	0	1	1	0	0	8.42	8.42	2.08	1	0	0	1	1	FALSE	199	146	1	11.7	0	0	8.9	0
264	2021	0	0	2	3	73	0	3	3	1	0	1	0	0	0	0	0	0	0	0	0	0	1.81	1.81	1.81	0	0	1	1	0	FALSE	205	256	0	148.6	1	1	12.7	1	0	0
266	2021	0	0	1	9	81	0	1	1	0	0	1	0	0	0	0	0	0	0	0	0	0	3.37	4.41	1.22	1	1	0	0	2	FALSE	265	179	0	17.8	0	0	9.4	0	0	0
268	2021	0	0	8	7	25	0	4	1	0	0	1	0	0	0	0	0	0	0	0	0	0	4.38	4.77	3.71	1	1	0	0	2	FALSE	277	228	0	14.5	0		16.5	1	1	1
269	2021	0	0	7	17	69	0	1	1	0	0	1	0	0	0	0	0	0	0	1	0	0	2.14	2.45	1.67	1	1	0	0	2	FALSE	276	227	0	1.6	0		5.5	0	1	1
271	2021	0	0	1	10	82	0	1	1	0	0	1	0	0	0	0	0	0	0	1	0	0	2.28	4.04	1.71	1	1	0	0	2	FALSE	239	230	0	26.2	0	0	9.1	0	0	0
273	2021	0	0	1	6	61	0	4	1	0	0	1	0	0	0	1	0	0	1	0	0	0	8.73	8.73	0.98	1	0	0	1	1	FALSE	204	373	0	27.3	0		23.8	1	1	1
274	2021	0	0	9	75	47	0	9	0	0	0	0	0	0	0	0	0	0	0	0	0	0	0.59	3.46	0.59	0	1	0	-1	1	1	254	315	0	154.6	1	0	11.6	1	0	0
275	2021	0	0	10	40	59	0	1	3	1	0	0	1	0	1	1	1	0	0	1	0	0	1.25	2.84	0.62	1	1	-1	-1	0	1	460	210	0			1	18.2	1	0	1
276	2021	0	0	2	11	84	1	1	4	1	0	1	1	0	0	0	0	0	0	0	0	0	1.75	1.75	0.88	1	0	0	1	1	FALSE	469	122	1	36.5	0	0	7.5	0	0	0
277	2021	0	0	11	14	54	0	0	1	0	0	1	0	1	1	0	0	0	0	1	0	0	3.47	3.47	1.05	1	0	0	1	1	FALSE	288	109	1	63.1	0	0	19.4	1	1	1
278	2021	0	0	9	14	71	0	9	1	0	0	0	1	0	0	0	0	0	0	0	0	0	1.14	1.14	0.74	1	0	-1	0	1	1	356	159	0	39.5	0	0	8.5	0
279	2021	0	0	1	17	61	0	3	2	0	0	1	1	1	0	0	0	0	0	1	0	0	8.63	8.63	1.76	1	0	0	1	1	FALSE	309	211	0	11.7	0		14	1	0	1
280	2021	0	0	1	31	81	0	1	1	0	0	1	0	1	0	0	0	0	0	1	0	0	3.8	5.25	2.83	1	1	0	0	2	FALSE	158	173	0	1.1	0	0	5.6	0	0	0
281	2021	0	0	7	4	36	0	1	0	0	0	0	0	0	0	0	0	0	0	0	0	0	1.42	1.43	1.41	0	0	0	0	2	0	177	456	0	11.8	0		9.9	0
282	2021	0	0	7	11	66	0	1	3	1	0	1	0	0	0	1	0	0	0	0	0	0	1.93	9.67	1.93	0	1	1	0	1	FALSE	236	287	0	148.1	1	0	10.6	1	1	1
283	2021	0	0	8	16	57	0	1	1	0	0	1	0	1	0	0	0	0	0	1	0	0	5.56	11.52	5.56	0	1	1	0	1	FALSE	239	177	0	39	0	0	6.1	0	1	1
284	2021	0	0	10	20	50	0	1	1	0	0	1	0	1	0	0	0	0	0	0	0	0	7.74	11.57	1.34	1	1	0	0	2	FALSE	237	134	1	33.2	0	0	6.6	0
285	2021	0	0	2	12	60	0	1	1	0	0	1	0	0	0	1	0	0	0	0	0	0	4.57	4.57	1.31	1	0	0	1	1	FALSE	226	138	1	306.7	1	1	12.8	1	1	1
286	2021	0	0	11	7	58	1	3	1	0	0	0	1	0	0	0	0	0	0	0	0	1	1.19	1.43	0.79	1	0	-1	0	1	1	499	839	0	33.2	0	0	6.9	0
287	2021	0	0	1	6	60	0	3	1	0	0	1	0	0	0	0	0	0	1	0	0	0	7.27	7.27	1.49	1	0	0	1	1	FALSE	251	108	1	10.8	0		4.6	0	0	0
288	2021	0	0	1	14	38	0	1	1	0	0	1	0	0	0	0	0	0	0	1	0	0	1.6	1.6	1.19	1	0	0	1	1	FALSE	199	191	0	23.4	0	0	10.2	1	0	0
289	2021	0	0	11	18	69	1	1	2	0	0	1	1	1	0	0	0	0	0	1	0	0	5.08	6.16	1.53	1	1	0	0	2	FALSE	304	91	1	98.3	0	0	6.8	0	1	1
290	2021	0	0	1	8	60	1	1	1	0	0	1	0	0	0	0	0	0	0	1	0	0	4.06	4.06	1.03	1	0	0	1	1	FALSE	123	73	1	3.7	0		4.7	0	0	0
292	2021	0	0	8	7	63	0	1	1	0	0	1	0	0	0	0	0	0	0	1	0	0	4.97	4.97	3.8	1	0	0	1	1	FALSE	203	369	0				9.7	0	0	1
353	2013	1	0		2	31	0	1	5	1	1	1	0	0	0	0	0	1	0	0	0	0	1.97	1.97	1.74	0	0	1	1	0	FALSE	209	253	0	5.4	0		7.6	0	1	0
354	2013	1	0		3	39	0	1	4	1	0	1	1	0	0	1	0	1	0	0	0	0	2.11	2.11	0.97	1	0	0	1	1	FALSE	315	304	0	27.6	0		5.4	0	1	0
355	2014	1	0		6	49	1	1	5	1	1	1	0	0	0	0	1	0	0	1	0	0	6.82	6.82	1.8	1	0	0	1	1	FALSE	289	252	0				8.7	0	1	0
357	2015	1	0		3	60	1	1	5	1	1	1	0	0	0	0	1	1	0	1	0	1	9.85	9.85	0.87	1	0	0	1	1	FALSE		268	0				10.3	1	1	0
358	2015	1	0		14	60	0	1	5	1	1	1	0	1	0	0	0	0	0	0	0	0	10.18	10.57	2.69	1	1	0	0	2	FALSE		88	1	39.7	0		10.2	1	0	0
359	2016	1	0		5	29	0	0	4	1	0	1	1	0	0	0	1	0	0	1	0	0	2.81	5.25	2.81	0	1	1	0	1	FALSE	352	76	1	23.9	0	0	12.6	1	1	1
360	2017	1	0		6	29	0	1	3	1	0	1	0	0	0	0	0	1	1	1	0	0	1.97	2.71	1.05	1	1	0	0	2	FALSE	269	130	1				10.7	1	1	1
361	2017	1	0		12	51	0	3	5	1	1	0	1	0	0	1	1	1	0	0	0	0	1	1.8	0.91	0	1	0	-1	1	1	301	67	1	149	1		8.3	0	1	1
363	2017	1	0		5	65	1	1	6	1	1	1	1	0	0	0	0	0	1	1	1	0	5.98	6.25	3.23	1	0	0	1	1	FALSE	340	67	1	60.6	0	1	10.9	1	1	1
364	2017	1	0		2	26	0	1	5	1	1	0	1	0	0	0	1	1	0	0	0	0	0.9	2	0.9	0	1	0	-1	1	1	327	73	1	28.5	0		8.2	0
366	2017	1	0		3	25	0	1	4	1	0	1	1	0	0	1	1	0	1	0	0	0	2.15	2.15	1.3	1	0	0	1	1	FALSE	405	376	0				9.1	0	1	0
367	2017	1	0		2	46	0	1	3	1	0	0	1	0	0	0	1	0	0	0	0	0	1.22	1.53	1.2	0	1	0	-1	1	1	463	97	1	100.7	1		9.9	0	1	1
368	2017	1	0		2	27	0	1	4	1	1	0	0	0	0	0	1	1	0	0	0	0	1.12	1.52	1.12	0	1	0	-1	1	1	267	79	1				8.9	0	1	1
369	2017	1	0		9	54	1	3	5	1	1	0	1	0	0	0	0	0	0	1	0	0	0.75	4.94	0.75	0	1	0	-1	1	1	621	41	1	86.4	0	0	7.1	0
370	2017	1	0		9	28	1	3	6	1	1	1	1	0	0	0	0	1	1	1	0	0	1.61	6.38	0.75	1	1	0	0	2	FALSE	528	55	1	116.1	1	1	13.4	1	1	1
371	2018	1	0		4	65	0	1	4	1	0	1	1	0	0	0	0	1	1	0	0	0	8.08	8.08	2.78	1	0	0	1	1	FALSE	330	90	1	136.8	1	1	10.9	1	1	1
372	2018	1	0		6	48	0	2	4	0	1	1	1	0	0	0	0	0	0	0	0	0	4.72	4.82	1.66	1	0	0	1	1	FALSE	506	24	1	84.6	0	1	15.2	1	1	0
374	2019	1	0		8	53	1	1	4	1	0	1	1	0	0	0	0	0	0	0	0	0	4.39	6.24	0.94	1	1	0	0	2	FALSE	388	186	0	103.3	1	0	12	1	1	1
375	2019	1	0		2	54	1	9	4	1	1	0	0	0	0	0	0	0	0	0	0	0	1.2	1.2	1.2	0	0	0	0	2	0	275	472	0				8.8	0	1	0
376	2019	1	0		21	74	0	8	3	1	0	1	0	0	0	0	0	1	1	1	0	0	3.63	8.8	2.23	1	1	0	0	2	FALSE	300	240	0	289.1	1		21.5	1
377	2019	1	0		7	42	0	1	5	1	1	1	0	0	0	1	0	0	1	0	0	0	1.65	4.08	1.65	0	1	1	0	1	FALSE	300	74	1	55.3	0	0	11.5	1	0	1
378	2019	1	0		3	55	1	4	4	1	1	0	0	0	0	0	0	0	0	0	0	0	0.71	0.71	0.6	0	0	0	0	2	0	211	82	1	65.5	0	0	5.6	0	1	0
379	2019	1	0		15	57	0	1	6	1	1	1	1	1	0	0	0	0	1	0	0	0	2	9	0.93	1	1	0	0	2	FALSE	680	16	1	61.6	0	1	14.3	1	1	1
380	2019	1	0		4	32	0	1	6	1	1	1	1	0	0	0	0	0	0	0	0	0	2.85	3.15	1.42	1	1	0	0	2	FALSE	302	470	0	55.7	0	0	6.2	0	1	1
381	2019	1	0		4	43	0	1	2	0	0	1	1	0	0	0	1	0	0	1	0	0	6.09	6.09	0.99	1	0	0	1	1	FALSE	322	75	1	39.6	0	1	10.1	1	1	1
383	2019	1	0		3	45	0	1	6	1	1	1	1	0	0	0	0	1	0	0	0	0	1.53	1.53	1.22	1	0	0	1	1	FALSE	303	234	0	17.8	0		5.3	0	0	0
384	2020	1	0		11	53	0	1	2	0	0	1	1	1	0	0	0	0	1	0	0	0	9.13	11.96	1.78	1	1	0	0	2	FALSE	374	116	1	44.7	0	0	18.2	1	1	1
385	2021	1	0		4	33	0	1	6	1	1	1	1	0	0	1	1	0	0	0	0	0	1.75	4.83	1.75	0	1	1	0	1	FALSE	454	87	1	58.6	0	0	9.6	0	1	1
386	2021	1	0		12	43	0	1	6	1	1	1	1	0	0	1	0	0	1	1	0	0	6.39	7.57	3.69	1	1	0	0	2	FALSE	318	83	1	53.5	0	0	12.2	1	1	1
387	2021	1	0		6	28	0	1	6	1	1	1	1	0	0	0	0	0	1	1	0	0	3.1	3.14	0.9	1	0	0	1	1	FALSE	333	385	0	45.4	0	0	9.2	0	1	1
Total		293	293	263	293	293	293	293	293	293	293	293	293	293	293	293	293	293	293	293	293	293	293	293	293	293	293	293	293	293	105	288	293	293	262	262	167	293	293	231	230
N neg		263	263	263	263	263	263	263	263	263	263	263	263	263	263	263	263	263	263	263	263	263	263	263	263	263	263	263	263	263	98	260	263	263	238	238	151	263	263	204	203
N pos		30	30	0	30	30	30	30	30	30	30	30	30	30	30	30	30	30	30	30	30	30	30	30	30	30	30	30	30	30	7	28	30	30	24	24	16	30	30	27	27
		APS1	N neg	% neg	cum % n	N pos	% pos	cum% p	N total	% total	cum % t		Sign	N neg	% neg	N pos	% pos						AKI Cr >=0,3 ULN confrimed N method			Methods	N neg	% neg	N pos	% pos	N total	% total
		0	23	0.0874525	0.0874525	0	0	0	23	0.0784983	0.0784983		Fever	84	0.319392	27	0.9									0	15	0.0570342	1	0.0333333	16	0.0546075
		1	104	0.395437	0.48289	0	0	0	104	0.354949	0.433447		Headache	24	0.0912548	20	0.666667	% neg	% pos							1	143	0.543726	18	0.6	161	0.549488
		2	67	0.254753	0.737643	2	0.0666667	0.0666667	69	0.235495	0.668942		AKI	165	0.627376	23	0.766667	0.775665	0.933333	AKI by other methods						2	105	0.39924	11	0.366667	116	0.395904
		3	41	0.155894	0.893536	3	0.1	0.166667	44	0.150171	0.819113		LDH >300	98	0.376923	20	0.714286	not imputed								Total	263	1	30	1	293	1
		4	22	0.0836502	0.977186	9	0.3	0.466667	31	0.105802	0.924915		Splenomegaly	45	0.171103	6	0.2
		5	6	0.0228137	1	8	0.266667	0.733333	14	0.0477816	0.972696		Fluelike	24	0.0912548	10	0.333333										N neg	% neg	N pos	% pos	N total	% total
		6	0	0	1	8	0.266667	1	8	0.0273038	1		Loin Pain	34	0.129278	11	0.366667						AKI 0 turning AKI 1 by other methods				39	0.148289	5	0.166667	44	0.150171
		Total	263	1		30	1		293	1			Gastrointestinal	80	0.304183	11	0.366667						AKI 0 confirmed to be 0				59	0.224335	2	0.0666667	61	0.208191
													Edema	80	0.304183	11	0.366667
						Specialty Code		N neg	% neg	N pos	% pos		Conjuncitvitis	2	0.00760456	1	0.0333333
						1	Nephro	104	0.395437	22	0.733333		Petechiae	9	0.0342205	1	0.0333333
						2	Heart/Lung	9	0.0342205	1	0.0333333		Platelets <150	93	0.353612	19	0.633333
						3	Gastro	27	0.102662	3	0.1		WBC >10	108	0.410646	15	0.5
						4	Emergency	19	0.0722433	1	0.0333333		PCT >2	46	0.304636	6	0.375
						0	Intensive	65	0.247148	1	0.0333333		CRP >100	65	0.273109	6	0.25
						6	Hem/Onc	23	0.0874525	0	0		Proteinuria	119	0.586207	17	0.62963
						7	Neurology	9	0.0342205	0	0		Hematuria	160	0.784314	24	0.888889
						8	Urology	0	0	1	0.0333333
						9	Other	7	0.026616	1	0.0333333		No Sign	N neg		N pos
						Total		263	1	30	1		Fever	179		3
													Headache	239		10
							APS1	Nephro	Other	Total			AKI	98		7
							0	8	15	23			LDH >300	162		8
							1	52	46	98			Splenomegaly	218		24
							2	25	46	71			Fluelike	239		20
							3	15	22	37			Loin Pain	229		19
							4	13	28	41			Gastrointestinal	183		19
							5	6	7	13			Edema	183		19
							6	7	3	10			Conjuncitvitis	261		29
							Total	126	167	293			Petechiae	254		29
													Platelets <150	170		11
													WBC >10	155		15
													PCT >2	105		10
													CRP >100	173		18
													Proteinuria	84		10
													Hematuria	44		3

## Sheet: Hanta vs. Virus-infected Contr.
Patient Code	Hanta-positive (yes/no)	Non-Hanta Virus-infected (yes/no)	Non-Hanta Diagnosis Code	Length of Stay (days)	Age (years)	Female Sex (yes/no)	Treating Medical Specialty Code	APS2	Fever (yes/no)	Headache (yes/no)	AKI as Crea >=0,3 mg/dL ULN on DOA (yes/no)	LDH >300 U/dL (yes/no)	Dialysis (yes/no)	Ventilatory support (yes/no)	Splenomegaly (yes/no)	Fluelike Symptoms (yes/no)	Loin Pain (yes/no)	Diarrhea/Vomiting (yes/no)	Edema (yes/no)	Conjunctivitis (yes/no)	Petechiae (yes/no)	Crea mg/dL on DOA	Crea mg/dL Max	Crea mg/dL Min	LDH U/L on DOA	Platelets/nL on DOA	Platelets <150/nL on DOA (yes/no)	CRP mg/dL on DOA	CRP >100 mg/dL on DOA (yes/no)	PCT >2 µg/L (yes/no)	WBC/nL on DOA	WBC >10/nL on DOA (yes/no)	Hematuria on DOA (yes/no)	Proteinuria on DOA (yes/no)
16	0	1	3	2	24	0	3	3	1	1	1	0	0	0	0	1	0	0	0	0	0	1.6	1.38	1.38	171	121	1	64.5	0		5.1	0	1	1
19	0	1	3	19	48	0	1	1	0	0	1	0	0	0	1	0	0	0	1	0	0	2.21	3.02	2.01	266	236	0	10.7	0		9.6	0
62	0	1	3	8	75	0	1	1	0	0	1	0	0	0	0	0	0	0	1	0	0	4.5	7.77	2.29	143	205	0	22.6	0	0	11.4	1	1	0
69	0	1	3	4	44	0	3	2	1	1	0	0	0	0	0	0	0	0	1	0	0	1.47	1.47	1.14	239	140	1	37.3	0	0	5.5	0	0	0
95	0	1	3	5	28	1	4	0	0	0	0	0	0	0	0	0	0	1	0	0	0	0.87	0.87	0.87	132	297	0	0.6	0		8.5	0	0	0
100	0	1	3	370	60	0	4	1	0	0	1	0	0	0	0	0	0	1	0	0	0	1.53	1.53	0.99	293	94	1	1.2	0	0	3.3	0	0	0
115	0	1	3	7	26	0	7	2	1	1	0	0	0	0	0	1	1	0	0	0	0	1.04	1.04	1.04	192	93	1	14.7	0		3.9	0	0	0
120	0	1	3	6	39	0	6	2	1	0	0	1	0	0	0	0	0	0	0	0	0	1.03	1.03	0.74	880	82	1	142	1		2.7	0
127	0	1	3	4	41	0	7	0	0	0	0	0	0	0	1	0	0	0	0	0	0	0.98	1.09	0.98	160	269	0	1.4	0		10	0
130	0	1	3	6	59	1	1	1	0	0	1	0	0	0	0	0	0	0	0	0	0	1.38	1.38	0.99	197	450	0	0	0		8.6	0	0	0
145	0	1	3	8	56	1	3	1	1	0	0	0	0	0	0	0	0	1	0	0	0	1.18	1.18	0.54	290	150	0	318.4	1	1	13.2	1	1	0
160	0	1	12	17	68	0	6	0	0	0	0	0	0	0	0	0	0	0	0	0	0	1.04	6.1	1.04	180	24	1	4.6	0	0	1.5	0	1	0
161	0	1	12	6	32	0	1	3	1	1	0	1	0	0	0	1	1	1	0	0	0	1.33	1.3	0.42	438	129	1	42.3	0	0	15.7	1	0	1
167	0	1	3	5	28	0	6	1	1	0	0	0	0	0	0	0	0	0	0	0	0	0.81	0.82	0.56	189	101	1	23.3	0		1.4	0	0	0
168	0	1	3	10	57	0	3	1	0	0	1	0	0	0	0	0	0	0	0	0	0	6.61	6.61	1.27	227	243	0	32.3	0		8.3	0	1	1
187	0	1	3	3	24	0	0	1	1	0	0	0	0	0	1	0	0	0	0	0	0	1.45	1.45	1.04	242	80	1	196.1	1	1	8.9	0	0	0
188	0	1	3	6	27	0	1	1	1	0	0	0	0	0	0	0	0	1	0	0	0	1.04	1.04	0.83	201	166	0	8.5	0		5.6	0	1	1
195	0	1	3	9	33	0	3	2	1	0	0	1	0	0	1	0	0	1	0	0	0	1.01	1.01	0.89	412	143	1	10.3	0	0	4.9	0	0	0
206	0	1	12	5	72	1	1	0	0	0	0	0	0	0	0	0	0	1	0	0	0	0.85	0.85	0.76	275	132	1	51.8	0		7.2	0
242	0	1	3	0	48	1	6	0	0	0	0	0	0	0	0	0	0	0	0	0	0	0.82	0.82	0.82	186	294	0	3.4	0		6.3	0
353	1	0		2	31	0	1	3	1	1	1	0	0	0	0	0	1	0	0	0	0	1.97	1.97	1.74	209	253	0	5.4	0		7.6	0	1	0
354	1	0		3	39	0	1	3	1	0	1	1	0	0	1	0	1	0	0	0	0	2.11	2.11	0.97	315	304	0	27.6	0		5.4	0	1	0
355	1	0		6	49	1	1	3	1	1	1	0	0	0	0	1	0	0	1	0	0	6.82	6.82	1.8	289	252	0				8.7	0	1	0
357	1	0		3	60	1	1	3	1	1	1	0	0	0	0	1	1	0	1	0	1	9.85	9.85	0.87		268	0				10.3	1	1	0
358	1	0		14	60	0	1	3	1	1	1	0	1	0	0	0	0	0	0	0	0	10.18	10.57	2.69		88	1	39.7	0		10.2	1	0	0
359	1	0		5	29	0	0	3	1	0	1	1	0	0	0	1	0	0	1	0	0	2.81	5.25	2.81	352	76	1	23.9	0	0	12.6	1	1	1
360	1	0		6	29	0	1	2	1	0	1	0	0	0	0	0	1	1	1	0	0	1.97	2.71	1.05	269	130	1				10.7	1	1	1
361	1	0		12	51	0	3	3	1	1	0	1	0	0	1	1	1	0	0	0	0	1	1.8	0.91	301	67	1	149	1		8.3	0	1	1
363	1	0		5	65	1	1	4	1	1	1	1	0	0	0	0	0	1	1	1	0	5.98	6.25	3.23	340	67	1	60.6	0	1	10.9	1	1	1
364	1	0		2	26	0	1	3	1	1	0	1	0	0	0	1	1	0	0	0	0	0.9	2	0.9	327	73	1	28.5	0		8.2	0
366	1	0		3	25	0	1	3	1	0	1	1	0	0	1	1	0	1	0	0	0	2.15	2.15	1.3	405	376	0				9.1	0	1	0
367	1	0		2	46	0	1	2	1	0	0	1	0	0	0	1	0	0	0	0	0	1.22	1.53	1.2	463	97	1	100.7	1		9.9	0	1	1
368	1	0		2	27	0	1	2	1	1	0	0	0	0	0	1	1	0	0	0	0	1.12	1.52	1.12	267	79	1				8.9	0	1	1
369	1	0		9	54	1	3	3	1	1	0	1	0	0	0	0	0	0	1	0	0	0.75	4.94	0.75	621	41	1	86.4	0	0	7.1	0
370	1	0		9	28	1	3	4	1	1	1	1	0	0	0	0	1	1	1	0	0	1.61	6.38	0.75	528	55	1	116.1	1	1	13.4	1	1	1
371	1	0		4	65	0	1	3	1	0	1	1	0	0	0	0	1	1	0	0	0	8.08	8.08	2.78	330	90	1	136.8	1	1	10.9	1	1	1
372	1	0		6	48	0	2	3	0	1	1	1	0	0	0	0	0	0	0	0	0	4.72	4.82	1.66	506	24	1	84.6	0	1	15.2	1	1	0
374	1	0		8	53	1	1	3	1	0	1	1	0	0	0	0	0	0	0	0	0	4.39	6.24	0.94	388	186	0	103.3	1	0	12	1	1	1
375	1	0		2	54	1	9	2	1	1	0	0	0	0	0	0	0	0	0	0	0	1.2	1.2	1.2	275	472	0				8.8	0	1	0
376	1	0		21	74	0	8	2	1	0	1	0	0	0	0	0	1	1	1	0	0	3.63	8.8	2.23	300	240	0	289.1	1		21.5	1
377	1	0		7	42	0	1	3	1	1	1	0	0	0	1	0	0	1	0	0	0	1.65	4.08	1.65	300	74	1	55.3	0	0	11.5	1	0	1
378	1	0		3	55	1	4	2	1	1	0	0	0	0	0	0	0	0	0	0	0	0.71	0.71	0.6	211	82	1	65.5	0	0	5.6	0	1	0
379	1	0		15	57	0	1	4	1	1	1	1	1	0	0	0	0	1	0	0	0	2	9	0.93	680	16	1	61.6	0	1	14.3	1	1	1
380	1	0		4	32	0	1	4	1	1	1	1	0	0	0	0	0	0	0	0	0	2.85	3.15	1.42	302	470	0	55.7	0	0	6.2	0	1	1
381	1	0		4	43	0	1	2	0	0	1	1	0	0	0	1	0	0	1	0	0	6.09	6.09	0.99	322	75	1	39.6	0	1	10.1	1	1	1
383	1	0		3	45	0	1	4	1	1	1	1	0	0	0	0	1	0	0	0	0	1.53	1.53	1.22	303	234	0	17.8	0		5.3	0	0	0
384	1	0		11	53	0	1	2	0	0	1	1	1	0	0	0	0	1	0	0	0	9.13	11.96	1.78	374	116	1	44.7	0	0	18.2	1	1	1
385	1	0		4	33	0	1	4	1	1	1	1	0	0	1	1	0	0	0	0	0	1.75	4.83	1.75	454	87	1	58.6	0	0	9.6	0	1	1
386	1	0		12	43	0	1	4	1	1	1	1	0	0	1	0	0	1	1	0	0	6.39	7.57	3.69	318	83	1	53.5	0	0	12.2	1	1	1
387	1	0		6	28	0	1	4	1	1	1	1	0	0	0	0	0	1	1	0	0	3.1	3.14	0.9	333	385	0	45.4	0	0	9.2	0	1	1
Total	50	50	20	50	50	50	50	50	50	50	50	50	50	50	50	50	50	50	50	50	50	50	50	50	48	50	50	44	44	24	50	50	42	42
N neg	20	20	20	20	20	20	20	20	20	20	20	20	20	20	20	20	20	20	20	20	20	20	20	20	20	20	20	20	20	8	20	20	15	15
N pos	30	30	0	30	30	30	30	30	30	30	30	30	30	30	30	30	30	30	30	30	30	30	30	30	28	30	30	24	24	16	30	30	27	27
	APS2	N neg	% neg	cum % n	N pos	% pos	cum% p	N total	% total	cum % t		Sign	N neg	% neg	N pos	% pos
	0	5	0.25	0.25	0	0	0	5	0.1	0.1		Fever	10	0.5	27	0.9
	1	9	0.45	0.7	0	0	0	9	0.18	0.28		Headache	4	0.2	20	0.666667
	2	4	0.2	0.9	8	0.266667	0.266667	12	0.24	0.52		AKI	10	0.5	23	0.766667
	3	2	0.1	1	14	0.466667	0.733333	16	0.32	0.84		LDH >300	3	0.15	20	0.666667
	4	0	0	1	8	0.266667	1	8	0.16	1		Splenomegaly	4	0.2	6	0.2
	Total	20	1		30	1		50	1			Fluelike	3	0.15	10	0.333333
												Loin Pain	2	0.1	11	0.366667
					Specialty Code		N neg	% neg	N pos	% pos		Diarrhea	7	0.35	11	0.366667
					1	Nephro	6	0.3	22	0.733333		Edema	3	0.15	11	0.366667
					2	Heart/Lung	0	0	1	0.0333333		Conjuncitvitis	0	0	1	0.0333333
					3	Gastro	5	0.25	3	0.1		Petechiae	0	0	1	0.0333333
					4	Emergency	2	0.1	1	0.0333333		Platelets <150	11	0.55	19	0.633333
					0	Intensive	1	0.05	1	0.0333333		WBC >10	3	0.15	15	0.5
					6	Hem/Onc	4	0.2	0	0		PCT >2	2	0.25	6	0.375
					7	Neurology	2	0.1	0	0		CRP >100	3	0.15	6	0.25
					8	Urology	0	0	1	0.0333333		Proteinuria	4	0.266667	17	0.62963
					9	Other	0	0	1	0.0333333		Hematuria	6	0.4	24	0.888889
					Total		20	1	30	1
