# Supplementary material for: A simple clinical score to reduce unnecessary testing for Puumala hantavirus
Source: PLoS One. 2024 May 31;19(5):e0304500. doi: 10.1371/journal.pone.0304500 (PMC11142550; doi:10.1371/journal.pone.0304500)
Supplement: S2 Dataset — (XLSX) [file pone.0304500.s005.xlsx]

## Sheet: Hanta-only validation cohort
Patient Code	Full chart available	Year of presentation	Age (years)	Female Sex (yes/no)	Treating Medical Specialty Code	Lebgt of prodrome in days	APS1	APS2	AKI as Crea >=0,3 mg/dL ULN on DOA (yes/no)	LDH >300 U/dL (yes/no)	Fever (yes/no)	Headache (yes/no)	Splenomegaly (yes/no)	Fluelike Symptoms (yes/no)	Loin Pain (yes/no)	Diarrhea/Vomiting (yes/no)	Edema (yes/no)	Conjunctivitis (yes/no)	Petechiae (yes/no)	Crea mg/dL on DOA	Platelets/nL on DOA	CRP mg/dL on DOA	LDH U/L on DOA	Proteinuria on DOA (yes/no)	Hematuria on DOA (yes/no)	WBC/nL on DOA
		2001	44	1
		2002	31	0
		2003	30	0
		2003	24	0
5		2003	50	0	1	2	4	2	0	0	1	1	0	1	0	0	0	0	0	1.4	131	96	245	0	0	8.4
		2003	37	0
		2003	47	0
		2003	73	0
		2003	31	0
10		2004	33	1	1	9	3	2	1	0	1	0	0	1	0	0	1	0	0	3.3	126	39	276	1	0	5.4
11		2005	66	0	3	1	4	2	0	0	1	1	0	0	0	1	0	0	0	1.2	116	25	200			7.4
12		2005	26	0	1	7	4	3	1	1	1	0	0	0	0	0	0	0	0	3.9	308	27	334	0	0	10.7
13		2005	27	0	1	10	3	2	1	0	1	0	0	1	0	1	0	0	1	3.9	140	43	228			6.1
14		2005	46	0	1	1	3	2	1	0	1	0	1	0	1	0	0	0	0	1.7	111	23	289	3	0	7.2
15		2005	55	0	1	10	3	2	1	0	1	0	0	1	0	0	0	0	0	3.3	268	49	290	0	1	7.7
16		2005	44	0	1	12	3	2	1	0	1	0	1	0	1	0	0	0	0	5.7	516	13	238	0	0	19.2
		2005
18		2005	62	1	1	7	4	3	1	1	1	0	0	0	1	1	1	0	0	5.8	412	28	316			15.9
		2005
		2005
21		2005	53	0	1	7	6	4	1	1	1	1	0	0	0	0	0	0	0	5.3	98	100	432	4	2	18.1
22		2005	22	0	1	1	5	3	0	1	1	1	0	0	0	0	0	0	0	1.2	98	17	398			8.4
23		2005	32	0	1	1	2	1	0	0	1	0	1	0	1	1	1	1	1	1.3	133	92	129			5.5
24		2005	75	0	1	2	4	3	1	1	1	0	0	0	0	0	0	0	0	5.1	39	39	1000			18.4
25		2005	27	0	1	7	6	4	1	1	1	1	0	1	1	1	1	0	1	5.3	189	26	369	1	1	9.3
26		2005	62	1	1	3	4	3	1	1	1	0	1	0	1	1	1	0	0	6	135	45	362	3	2	8.2
27		2005	23	0	1	6	5	3	0	1	1	1	1	0	0	1	1	0	0	1.2	54	70	360	4	2	9.7
28		2005	36	0	1	7	3	2	1	0	1	0	0	0	0	0	0	0	0	1.7	87	60	282			12.1
29		2005	43	0	1	7	3	2	1	0	1	0	0	0	1	0	0	0	0	4	364	31	252	0	0	11.2
30		2005	31	0	3	1	2	1	0	0	1	0	0	1	1	0	0	0	0	1.3	6	20	248	1	2	4.8
31		2005	22	0	1	5	4	3	1	1	1	0	0	1	0	1	0	0	1	3.4	164	25	321	2	0	7.9
32		2005	31	1	1	7	3	2	1	0	1	0	0	0	0	0	0	0	0	4.4	197	19	293			13.2
		2006
34		2007	39	0	1	2	3	2	1	0	1	0	0	1	1	0	0	0	0	2.8	50	54	295	1	3	12.9
35		2007	31	0	3	4	6	4	1	1	1	1	0	1	1	1	0	0	0	1.7	47	102	894	4	2	14.6
36		2007	54	0	6	7	4	3	1	1	1	0	0	0	0	0	0	0	0	1.8	147	18	347	1	0	12
37		2007	44	0	1	10	4	3	1	1	1	0	0	0	0	1	0	0	0	10.8	343	81	321	4	3	10.4
38		2007	44	0	1	14	3	2	1	0	1	0	0	1	0	1	0	0	0	1.8	557	13	274	0	0	7.8
39		2007	28	0	1	10	4	3	1	1	1	0	1	1	0	1	1	0	0	2.8	331	25	379			7.7
		2008
41		2008	31	0	1	7	4	3	1	1	1	0	0	0	1	1	1	0	0	2.3	360	48	354	0	0	7.7
		2008			1
43		2008	53	0	1	7	5	3	1	0	1	1	0	0	1	0	0	0	0	3.9	251	30	284	4	3	6.3
44		2009	28	0	1	8	4	3	1	1	1	0	0	1	1	0	1	0	0	1.5	341	23	397	0	0	6.7
45		2010	42	1	1	6	5	3	1	0	1	1	0	1	0	0	0	0	0	4	81	49	281	4	2	8.6
46		2010	43	0	1	12	3	2	1	0	1	0	0	1	1	0	0	0	0	1.5	151	53	267	4	1	5.1
47		2010	40	1	1	5	4	3	1	1	1	0	0	0	1	1	0	0	0	6.8	258	54	304	1	0	10.4
48		2011	27	0	7	3	5	3	1	0	1	1	0	0	1	0	0	0	0	1.7	181	0	156	0	0	7.2
49		2011	42	0	1	14	4	2	0	0	1	1	0	0	1	1	0	0	0	1.2	371	7	265	0	0	5.4
50		2011	56	1	1	4	2	2	1	1	0	0	0	0	0	1	0	0	0	3.4	130	24	349	2	0	4.5
		2011
52		2011	64	1	1	14	4	3	1	1	1	0	0	0	0	1	0	0	0	3.2	168	11	331			16.9
53		2011	53	0	1	7	4	3	1	1	1	0	0	0	0	0	0	0	0	9.1	195	22	313	1	1	7.7
54		2012	41	0	1	2	4	3	1	1	1	0	0	0	0	1	0	0	0	4.4	153	80	419	4	2	17.2
55		2012	47	0	1	4	3	2	1	0	1	0	0	0	1	0	0	0	0	2.2	68	31	273			17.3
		2012
57		2012	29	0	1	7	3	2	1	0	1	0	0	1	1	0	0	0	0	4.9	116	51	269			8.7
									41	41	41	41	41	41	41	41	41	41	41
41									34	20	40	11	6	15	19	18	9	1	4
57						Point Sum	APS1	APS 2	APS1	APS 2	0.97561	0.268293	0.146341	0.365854	0.463415	0.439024	0.219512	0.0243902	0.097561
							absol N	absol N	%	%
						0	0	0	0	0
						1	0	2	0	0.0487805
						2	3	17	0.0731707	0.414634
						3	13	19	0.317073	0.463415
						4	17	3	0.414634	0.0731707
						5	5	0	0.121951
						6	3	0	0.0731707
							41	41	1	1
